# Supplementary material for: Whole Genome Re-sequencing Reveals Natural Variation and Adaptive Evolution of Phytophthora sojae
Source: Front Microbiol. 2019 Nov 29;10:2792. doi: 10.3389/fmicb.2019.02792 (PMC6895562; doi:10.3389/fmicb.2019.02792)
Supplement: Supplementary file 7 [file Table_1.XLS]

## Sheet: Sheet1
Supplementary Table 1. Read and assembly statistics of P .soje genome sequencing
	Sample name	Isolation location	Isolation year	Host species	Raw reads	Read length (bp)	Clean Reads	Clean Reads ratio (%)	GC Content(%)	Mapped reads	Percent mapped (%)	Coverage (X)	Deno genome size (Mb)	Denovo N50 length(bp)	Sequencing reference
1	PS1	Anhui, China	2006	Glycine max	13033279	2×150	12903413	0.990036	52.73	11987230	92.32	43.53	65.54	4150	This report
2	PS2	Anhui, China	2006	Glycine max	12678946	2×150	12632612	0.996346	52.77	11250401	89.05	40.86	71	1958	This report
3	PS3	Hebei, China	2006	Glycine max	11947261	2×150	11907863	0.996702	52.88	11061701	92.89	40.17	65.59	2366	This report
4	PS4	Hebei, China	2006	Glycine max	11783649	2×150	11700396	0.992935	52.79	10865199	92.54	39.46	65.62	3376	This report
5	PS5	Hebei, China	2006	Glycine max	11925271	2×150	11685218	0.97987	55.62	7681821	64.63	27.89	73.49	1369	This report
6	PS6	Shandong, China	2006	Glycine max	12269064	2×150	11233243	0.915575	52.83	10504984	85.87	38.15	70.52	2246	This report
7	PS7	Shandong, China	2006	Glycine max	11849351	2×150	11700576	0.987444	52.47	10997015	93.12	39.93	65.41	2679	This report
8	PS8	Jiangsu, China	2006	Glycine max	11701336	2×150	11650594	0.995664	52.81	10897041	93.49	39.57	65.57	3018	This report
9	PS9	Jiangsu, China	2007	Glycine max	13083815	2×150	13039795	0.996636	52.38	12101644	92.49	43.95	65.76	4807	This report
10	PS10	Anhui, China	2007	Glycine max	14184020	2×150	13736298	0.968435	52.13	13166294	92.82	47.81	65.47	5442	This report
11	PS11	Jiangsu, China	2007	Glycine max	12056943	2×150	12013491	0.996396	53.58	10663250	88.76	38.72	70.77	2909	This report
12	PS12	Henan, China	2007	Glycine max	12973899	2×150	12030248	0.927265	52.84	11950645	92.11	43.4	69.9	4240	This report
13	PS13	Henan, China	2007	Glycine max	15192170	2×150	14739506	0.970204	52.8	14141328	93.4	51.35	65.42	5035	This report
14	PS14	Henan, China	2007	Glycine max	11524782	2×150	11481610	0.996254	51.88	10490752	91.37	38.1	65.5	3260	This report
15	PS15	Henan, China	2007	Glycine max	13039911	2×150	12098086	0.927774	52.7	12095898	93.05	43.93	65.71	4173	This report
16	PS17	Anhui, China	2008	Glycine max	12809062	2×150	12263768	0.957429	51.09	11432467	89.56	41.52	65.7	2603	This report
17	PS18	Beijing, China	2008	Glycine max	12957151	2×150	12314972	0.950438	50.6	11512744	89.14	41.81	65.65	2587	This report
18	PS19	Hubei, China	2008	Glycine max	10621081	2×150	10587985	0.996884	50.89	9499994	89.72	34.5	65.41	1607	This report
19	PS20	Shanxi, China	2008	Glycine max	15154662	2×150	14011544	0.92457	50.43	13372869	88.49	48.56	65.33	4334	This report
20	PS21	Shanxi, China	2008	Glycine max	10767745	2×150	10737710	0.997211	49.59	9338477	86.96	33.91	65.58	1562	This report
21	PS22	Shanghai, China	2008	Glycine max	14004035	2×150	12959728	0.925428	52.22	12786687	91.59	46.43	65.57	3634	This report
22	PS23	Shanghai, China	2008	Glycine max	10991366	2×150	10958224	0.996985	52.17	10047695	91.69	36.49	65.66	2152	This report
23	PS25	Tianjing, China	2008	Glycine max	12338247	2×150	12084286	0.979417	51.37	11074611	90.15	40.22	65.61	2702	This report
24	PS26	Tianjing, China	2008	Glycine max	11847350	2×150	11614686	0.980362	50.27	10373731	87.8	37.67	65.48	1914	This report
25	PS28	Henan, China	2008	Glycine max	11580173	2×150	10544668	0.910579	52.23	10635940	92.12	38.62	65.7	2305	This report
26	P6497	America	-	Glycine max	-	-	-	-	-	-	-	9	82.6	7609242	Brett et al, 2006
27	P7064	America	-	Glycine max	-	-	2692260	-	-	2025268	75.2	12.7	64	4142	Wang et al, 2011
28	P7074	Canada	-	Glycine max	-	-	1558575	-	-	1179052	75.7	6.8	51.3	2021	Wang et al, 2011
29	P7076	America	-	Glycine max	-	-	3238563	-	-	2450142	75.7	13.2	60.1	9831	Wang et al, 2011
