# Supplementary material for: Whole Genome Re-sequencing Reveals Natural Variation and Adaptive Evolution of Phytophthora sojae
Source: Front Microbiol. 2019 Nov 29;10:2792. doi: 10.3389/fmicb.2019.02792 (PMC6895562; doi:10.3389/fmicb.2019.02792)
Supplement: Supplementary file 8 [file Table_2.XLS]

## Sheet: Sheet1
Supplementary Table 2 List of all NADH oxidase genes included in this study.
	Gene ID	Taxname	Pfam annotation	Clade
1	Al_22016	Albugo laibachii	Oxidored_FMN	NADH-Ⅰ
2	Hp_800845	Hyaloperonospora parasitica	Oxidored_FMN	NADH-Ⅰ
3	Hp_800846	H. parasitica	Oxidored_FMN	NADH-Ⅰ
4	Hp_803065	H. parasitica	Oxidored_FMN	NADH-Ⅰ
5	Hp_813525	H. parasitica	Oxidored_FMN	NADH-Ⅰ
6	Pc_10405	Phytophthora capcisi	Oxidored_FMN	NADH-Ⅱ
7	Pc_113340	P. capcisi	Oxidored_FMN	NADH-Ⅰ
8	Pc_116578	P. capcisi	Oxidored_FMN	NADH-Ⅱ
9	Pc_11718	P. capcisi	Oxidored_FMN	NADH-Ⅲ
10	Pc_118939	P. capcisi	Oxidored_FMN	NADH-Ⅰ
11	Pc_118996	P. capcisi	Oxidored_FMN	NADH-Ⅰ
12	Pc_123027	P. capcisi	Oxidored_FMN	NADH-Ⅱ
13	Pc_12670	P. capcisi	Oxidored_FMN	NADH-Ⅰ
14	Pc_132666	P. capcisi	Oxidored_FMN	NADH-Ⅰ
15	Pc_133528	P. capcisi	Oxidored_FMN	NADH-Ⅱ
16	Pc_15171	P. capcisi	Oxidored_FMN	NADH-Ⅰ
17	Pc_15173	P. capcisi	Oxidored_FMN	NADH-Ⅰ
18	Pc_17161	P. capcisi	Oxidored_FMN	NADH-Ⅰ
19	Pc_4207	P. capcisi	Oxidored_FMN	NADH-Ⅰ
20	Pc_4219	P. capcisi	Oxidored_FMN	NADH-Ⅰ
21	Pc_505536	P. capcisi	Oxidored_FMN	NADH-Ⅱ
22	Pc_505538	P. capcisi	Oxidored_FMN	NADH-Ⅱ
23	Pc_506608	P. capcisi	Oxidored_FMN	NADH-Ⅱ
24	Pc_507579	P. capcisi	Oxidored_FMN	NADH-Ⅱ
25	Pc_527109	P. capcisi	Oxidored_FMN	NADH-Ⅰ
26	Pc_538155	P. capcisi	Oxidored_FMN	NADH-Ⅰ
27	Pc_547562	P. capcisi	Oxidored_FMN	NADH-Ⅰ
28	Pc_550463	P. capcisi	Oxidored_FMN	NADH-Ⅰ
29	Pc_57192	P. capcisi	Oxidored_FMN	NADH-Ⅱ
30	Pc_9348	P. capcisi	Oxidored_FMN	NADH-Ⅱ
31	Pc_96582	P. capcisi	Oxidored_FMN	NADH-Ⅰ
32	PI_00690	P. infestans	Oxidored_FMN	NADH-Ⅰ
33	PI_00692	P. infestans	Oxidored_FMN	NADH-Ⅰ
34	PI_00703	P. infestans	Oxidored_FMN	NADH-Ⅰ
35	PI_01110	P. infestans	Oxidored_FMN	NADH-Ⅱ
36	PI_01111	P. infestans	Oxidored_FMN	NADH-Ⅱ
37	PI_04021	P. infestans	Oxidored_FMN	NADH-Ⅱ
38	PI_04294	P. infestans	Oxidored_FMN	NADH-Ⅱ
39	PI_06569	P. infestans	Oxidored_FMN	NADH-Ⅰ
40	PI_08491	P. infestans	Oxidored_FMN	NADH-Ⅰ
41	PI_09029	P. infestans	Oxidored_FMN	NADH-Ⅱ
42	PI_10320	P. infestans	Oxidored_FMN	NADH-Ⅱ
43	PI_12788	P. infestans	Oxidored_FMN	NADH-Ⅰ
44	PI_14721	P. infestans	Oxidored_FMN	NADH-Ⅱ
45	PI_14722	P. infestans	Oxidored_FMN	NADH-Ⅱ
46	PI_14725	P. infestans	Oxidored_FMN	NADH-Ⅱ
47	PI_17360	P. infestans	Oxidored_FMN	NADH-Ⅲ
48	PI_18170	P. infestans	Oxidored_FMN	NADH-Ⅱ
49	PI_19250	P. infestans	Oxidored_FMN	NADH-Ⅱ
50	PI_21295	P. infestans	Oxidored_FMN	NADH-Ⅰ
51	PI_22265	P. infestans	Oxidored_FMN	NADH-Ⅱ
52	Pr_42148T0	P. ramorum	Oxidored_FMN	NADH-Ⅱ
53	Pr_42150T0	P. ramorum	Oxidored_FMN	NADH-Ⅱ
54	Pr_43298T0	P. ramorum	Oxidored_FMN	NADH-Ⅱ
55	Pr_44282T0	P. ramorum	Oxidored_FMN	NADH-Ⅱ
56	Pr_51928T0	P. ramorum	Oxidored_FMN	NADH-Ⅱ
57	Pr_71057T0	P. ramorum	Oxidored_FMN	NADH-Ⅰ
58	Pr_71058T0	P. ramorum	Oxidored_FMN	NADH-Ⅰ
59	Pr_71190T0	P. ramorum	Oxidored_FMN	NADH-Ⅱ
60	Pr_71575T0	P. ramorum	Oxidored_FMN	NADH-Ⅱ
61	Pr_71577T0	P. ramorum	Oxidored_FMN	NADH-Ⅱ
62	Pr_71709T0	P. ramorum	Oxidored_FMN	NADH-Ⅰ
63	Pr_71764T0	P. ramorum	Oxidored_FMN	NADH-Ⅲ
64	Pr_72172T0	P. ramorum	Oxidored_FMN	NADH-Ⅱ
65	Pr_72184T0	P. ramorum	Oxidored_FMN	NADH-Ⅱ
66	Pr_72196T0	P. ramorum	Oxidored_FMN	NADH-Ⅰ
67	Pr_72245T0	P. ramorum	Oxidored_FMN	NADH-Ⅰ
68	Pr_72247T0	P. ramorum	Oxidored_FMN	NADH-Ⅰ
69	Pr_72263T0	P. ramorum	Oxidored_FMN	NADH-Ⅰ
70	Pr_72396T0	P. ramorum	Oxidored_FMN	NADH-Ⅱ
71	Pr_72513T0	P. ramorum	Oxidored_FMN	NADH-Ⅱ
72	Pr_72514T0	P. ramorum	Oxidored_FMN	NADH-Ⅰ
73	Pr_72532T0	P. ramorum	Oxidored_FMN	NADH-Ⅰ
74	Pr_77887T0	P. ramorum	Oxidored_FMN	NADH-Ⅰ
75	Pr_83942T0	P. ramorum	Oxidored_FMN	NADH-Ⅱ
76	Pr_84039T0	P. ramorum	Oxidored_FMN	NADH-Ⅱ
77	Pr_87328T0	P. ramorum	Oxidored_FMN	NADH-Ⅱ
78	Pr_87819T0	P. ramorum	Oxidored_FMN	NADH-Ⅰ
79	Pu_T001867	Pythium ultimun	Oxidored_FMN	NADH-Ⅱ
80	Pu_T001868	P. ultimun	Oxidored_FMN	NADH-Ⅱ
81	Pu_T001907	P. ultimun	Oxidored_FMN	NADH-Ⅱ
82	Pu_T002086	P. ultimun	Oxidored_FMN	NADH-Ⅲ
83	Pu_T002090	P. ultimun	Oxidored_FMN	NADH-Ⅲ
84	Pu_T003664	P. ultimun	Oxidored_FMN	NADH-Ⅰ
85	Pu_T006331	P. ultimun	Oxidored_FMN	NADH-Ⅰ
86	Pu_T007407	P. ultimun	Oxidored_FMN	NADH-Ⅰ
87	Pu_T007408	P. ultimun	Oxidored_FMN	NADH-Ⅰ
88	Pu_T007422	P. ultimun	Oxidored_FMN	NADH-Ⅰ
89	Pu_T007425	P. ultimun	Oxidored_FMN	NADH-Ⅰ
90	Pu_T007440	P. ultimun	Oxidored_FMN	NADH-Ⅰ
91	Pu_T007443	P. ultimun	Oxidored_FMN	NADH-Ⅰ
92	Pu_T007445	P. ultimun	Oxidored_FMN	NADH-Ⅰ
93	Pu_T007449	P. ultimun	Oxidored_FMN	NADH-Ⅰ
94	Pu_T007759	P. ultimun	Oxidored_FMN	NADH-Ⅰ
95	Pu_T007760	P. ultimun	Oxidored_FMN	NADH-Ⅰ
96	Pu_T007761	P. ultimun	Oxidored_FMN	NADH-Ⅰ
97	Pu_T010341	P. ultimun	Oxidored_FMN	NADH-Ⅰ
98	Pu_T010342	P. ultimun	Oxidored_FMN	NADH-Ⅰ
99	Pu_T014400	P. ultimun	Oxidored_FMN	NADH-Ⅰ
100	Pu_T014717	P. ultimun	Oxidored_FMN	NADH-Ⅰ
101	Pu_T014896	P. ultimun	Oxidored_FMN	NADH-Ⅰ
102	Pu_T014919	P. ultimun	Oxidored_FMN	NADH-Ⅰ
103	Pu_T014925	P. ultimun	Oxidored_FMN	NADH-Ⅰ
104	Pu_T014947	P. ultimun	Oxidored_FMN	NADH-Ⅰ
105	Pu_T015149	P. ultimun	Oxidored_FMN	NADH-Ⅰ
106	Pu_T015233	P. ultimun	Oxidored_FMN	NADH-Ⅰ
107	Pu_T015234	P. ultimun	Oxidored_FMN	NADH-Ⅰ
108	Sp_00151T0	Saprolegnia parasitica	Oxidored_FMN	NADH-Ⅰ
109	Sp_00507T0	S. parasitica	Oxidored_FMN	NADH-Ⅰ
110	Sp_11549T0	S. parasitica	Oxidored_FMN	NADH-Ⅰ
111	Sp_11550T0	S. parasitica	Oxidored_FMN	NADH-Ⅰ
112	Sp_11555T0	S. parasitica	Oxidored_FMN	NADH-Ⅰ
113	Sp_11557T0	S. parasitica	Oxidored_FMN	NADH-Ⅰ
114	Sp_15212T0	S. parasitica	Oxidored_FMN	NADH-Ⅰ
115	Sp_15213T0	S. parasitica	Oxidored_FMN	NADH-Ⅰ
116	Sp_21037T0	S. parasitica	Oxidored_FMN	NADH-Ⅰ
117	Thaps24211	Thalassiosira pseudonana	Oxidored_FMN	NADH-Ⅰ
118	EGZ05177	P. sojae	Oxidored_FMN	NADH-Ⅲ
119	EGZ05184	P. sojae	Oxidored_FMN	NADH-Ⅲ
120	EGZ05186	P. sojae	Oxidored_FMN	NADH-Ⅲ
121	EGZ05190	P. sojae	Oxidored_FMN	NADH-Ⅲ
122	EGZ05197	P. sojae	Oxidored_FMN	NADH-Ⅲ
123	EGZ05209	P. sojae	Oxidored_FMN	NADH-Ⅲ
124	EGZ05211	P. sojae	Oxidored_FMN	NADH-Ⅲ
125	EGZ05219	P. sojae	Oxidored_FMN	NADH-Ⅲ
126	EGZ05227	P. sojae	Oxidored_FMN	NADH-Ⅲ
127	EGZ05240	P. sojae	Oxidored_FMN	NADH-Ⅲ
128	EGZ05243	P. sojae	Oxidored_FMN	NADH-Ⅲ
129	EGZ05248	P. sojae	Oxidored_FMN	NADH-Ⅲ
130	EGZ05254	P. sojae	Oxidored_FMN	NADH-Ⅲ
131	EGZ05255	P. sojae	Oxidored_FMN	NADH-Ⅲ
132	EGZ05258	P. sojae	Oxidored_FMN	NADH-Ⅲ
133	EGZ06614	P. sojae	Oxidored_FMN	NADH-Ⅱ
134	EGZ08147	P. sojae	Oxidored_FMN	NADH-Ⅱ
135	EGZ08556	P. sojae	Oxidored_FMN	NADH-Ⅱ
136	EGZ10007	P. sojae	Oxidored_FMN	NADH-Ⅲ
137	EGZ10010	P. sojae	Oxidored_FMN	NADH-Ⅲ
138	EGZ10012	P. sojae	Oxidored_FMN	NADH-Ⅲ
139	EGZ10020	P. sojae	Oxidored_FMN	NADH-Ⅲ
140	EGZ10026	P. sojae	Oxidored_FMN	NADH-Ⅲ
141	EGZ10027	P. sojae	Oxidored_FMN	NADH-Ⅲ
142	EGZ10091	P. sojae	Oxidored_FMN	NADH-Ⅰ
143	EGZ10124	P. sojae	Oxidored_FMN	NADH-Ⅰ
144	EGZ10722	P. sojae	Oxidored_FMN	NADH-Ⅰ
145	EGZ12873	P. sojae	Oxidored_FMN	NADH-Ⅰ
146	EGZ12878	P. sojae	Oxidored_FMN	NADH-Ⅰ
147	EGZ12920	P. sojae	Oxidored_FMN	NADH-Ⅲ
148	EGZ13647	P. sojae	Oxidored_FMN	NADH-Ⅲ
149	EGZ13648	P. sojae	Oxidored_FMN	NADH-Ⅲ
150	EGZ13658	P. sojae	Oxidored_FMN	NADH-Ⅲ
151	EGZ14807	P. sojae	Oxidored_FMN	NADH-Ⅱ
152	EGZ14817	P. sojae	Oxidored_FMN	NADH-Ⅱ
153	EGZ15532	P. sojae	Oxidored_FMN	NADH-Ⅰ
154	EGZ15544	P. sojae	Oxidored_FMN	NADH-Ⅰ
155	EGZ15545	P. sojae	Oxidored_FMN	NADH-Ⅰ
156	EGZ19690	P. sojae	Oxidored_FMN	NADH-Ⅱ
157	EGZ19691	P. sojae	Oxidored_FMN	NADH-Ⅱ
158	EGZ22515	P. sojae	Oxidored_FMN	NADH-Ⅱ
159	EGZ23050	P. sojae	Oxidored_FMN	NADH-Ⅰ
160	EGZ23052	P. sojae	Oxidored_FMN	NADH-Ⅰ
161	EGZ23383	P. sojae	Oxidored_FMN	NADH-Ⅰ
162	EGZ23388	P. sojae	Oxidored_FMN	NADH-Ⅰ
163	EGZ23390	P. sojae	Oxidored_FMN	NADH-Ⅰ
164	EGZ26692	P. sojae	Oxidored_FMN	NADH-Ⅲ
165	EGZ26694	P. sojae	Oxidored_FMN	NADH-Ⅲ
166	EGZ26696	P. sojae	Oxidored_FMN	NADH-Ⅲ
167	EGZ26705	P. sojae	Oxidored_FMN	NADH-Ⅲ
168	EGZ26707	P. sojae	Oxidored_FMN	NADH-Ⅲ
169	EGZ26710	P. sojae	Oxidored_FMN	NADH-Ⅲ
170	EGZ26717	P. sojae	Oxidored_FMN	NADH-Ⅲ
171	EGZ26784	P. sojae	Oxidored_FMN	NADH-Ⅲ
172	EGZ26823	P. sojae	Oxidored_FMN	NADH-Ⅲ
173	EGZ26825	P. sojae	Oxidored_FMN	NADH-Ⅲ
174	EGZ26833	P. sojae	Oxidored_FMN	NADH-Ⅲ
175	EGZ26835	P. sojae	Oxidored_FMN	NADH-Ⅲ
176	EGZ27196	P. sojae	Oxidored_FMN	NADH-Ⅱ
177	EGZ27197	P. sojae	Oxidored_FMN	NADH-Ⅱ
178	EGZ27736	P. sojae	Oxidored_FMN	NADH-Ⅲ
179	EGZ27737	P. sojae	Oxidored_FMN	NADH-Ⅲ
180	EGZ28755	P. sojae	Oxidored_FMN	NADH-Ⅰ
181	EGZ28965	P. sojae	Oxidored_FMN	NADH-Ⅱ
182	EGZ29892	P. sojae	Oxidored_FMN	NADH-Ⅱ
