# Supplementary material for: Whole Genome Re-sequencing Reveals Natural Variation and Adaptive Evolution of Phytophthora sojae
Source: Front Microbiol. 2019 Nov 29;10:2792. doi: 10.3389/fmicb.2019.02792 (PMC6895562; doi:10.3389/fmicb.2019.02792)
Supplement: Supplementary file 9 [file Table_3.XLS]

## Sheet: Sheet1
Supplementary Table 3 List of all MIP genes included in this study.
	Gene ID	Taxname	Pfam annotation
1	CCA21136	Albugo laibachii	MIP
2	CCA23301	A laibachii	MIP
3	EGZ07222	Phytophthora sojae	MIP
4	EGZ08899	P. sojae	MIP
5	EGZ09094	P. sojae	MIP
6	EGZ09095	P. sojae	MIP
7	EGZ09096	P. sojae	MIP
8	EGZ09098	P. sojae	MIP
9	EGZ09101	P. sojae	MIP
10	EGZ09102	P. sojae	MIP
11	EGZ09103	P. sojae	MIP
12	EGZ09104	P. sojae	MIP
13	EGZ09105	P. sojae	MIP
14	EGZ09106	P. sojae	MIP
15	EGZ09107	P. sojae	MIP
16	EGZ09108	P. sojae	MIP
17	EGZ09109	P. sojae	MIP
18	EGZ09110	P. sojae	MIP
19	EGZ09111	P. sojae	MIP
20	EGZ09115	P. sojae	MIP
21	EGZ09116	P. sojae	MIP
22	EGZ09121	P. sojae	MIP
23	EGZ09122	P. sojae	MIP
24	EGZ09289	P. sojae	MIP
25	EGZ09290	P. sojae	MIP
26	EGZ09291	P. sojae	MIP
27	EGZ09292	P. sojae	MIP
28	EGZ09293	P. sojae	MIP
29	EGZ09294	P. sojae	MIP
30	EGZ09319	P. sojae	MIP
31	EGZ09320	P. sojae	MIP
32	EGZ09321	P. sojae	MIP
33	EGZ15822	P. sojae	MIP
34	EGZ22533	P. sojae	MIP
35	EGZ27178	P. sojae	MIP
36	EGZ27180	P. sojae	MIP
37	EGZ27185	P. sojae	MIP
38	Hp804266	Hyaloperonospora parasitica	MIP
39	Hp804271	H. parasitica	MIP
40	Hp804282	H. parasitica	MIP
41	Hp809992	H. parasitica	MIP
42	Phyca_123018	P. capcisi	MIP
43	Phyca_124758	P. capcisi	MIP
44	Phyca_125677	P. capcisi	MIP
45	Phyca_130620	P. capcisi	MIP
46	Phyca_130634	P. capcisi	MIP
47	Phyca_130673	P. capcisi	MIP
48	Phyca_130684	P. capcisi	MIP
49	Phyca_21468	P. capcisi	MIP
50	Phyca_47924	P. capcisi	MIP
51	Phyca_509760	P. capcisi	MIP
52	Phyca_510137	P. capcisi	MIP
53	Phyca_510138	P. capcisi	MIP
54	Phyca_510151	P. capcisi	MIP
55	Phyca_510381	P. capcisi	MIP
56	Phyca_511725	P. capcisi	MIP
57	Phyca_511729	P. capcisi	MIP
58	Phyca_511737	P. capcisi	MIP
59	Phyca_512198	P. capcisi	MIP
60	Phyca_512201	P. capcisi	MIP
61	Phyca_530062	P. capcisi	MIP
62	Phyca_536228	P. capcisi	MIP
63	Phyca_553588	P. capcisi	MIP
64	Phyca_553594	P. capcisi	MIP
65	Phyca_553631	P. capcisi	MIP
66	Phyca_6911	P. capcisi	MIP
67	PITG_01100	P. infestans	MIP
68	PITG_01101	P. infestans	MIP
69	PITG_08184	P. infestans	MIP
70	PITG_08262	P. infestans	MIP
71	PITG_08263	P. infestans	MIP
72	PITG_08296	P. infestans	MIP
73	PITG_08297	P. infestans	MIP
74	PITG_09091	P. infestans	MIP
75	PITG_09193	P. infestans	MIP
76	PITG_09194	P. infestans	MIP
77	PITG_09196	P. infestans	MIP
78	PITG_09197	P. infestans	MIP
79	PITG_09203	P. infestans	MIP
80	PITG_09204	P. infestans	MIP
81	PITG_09208	P. infestans	MIP
82	PITG_09350	P. infestans	MIP
83	PITG_09354	P. infestans	MIP
84	PITG_09355	P. infestans	MIP
85	PITG_09356	P. infestans	MIP
86	PITG_09383	P. infestans	MIP
87	PITG_09384	P. infestans	MIP
88	PITG_09386	P. infestans	MIP
89	Pr_49367T0	P. ramorum	MIP
90	Pr_71169T0	P. ramorum	MIP
91	Pr_71776T0	P. ramorum	MIP
92	Pr_71777T0	P. ramorum	MIP
93	Pr_71778T0	P. ramorum	MIP
94	Pr_71779T0	P. ramorum	MIP
95	Pr_72182T0	P. ramorum	MIP
96	Pr_72183T0	P. ramorum	MIP
97	Pr_72233T0	P. ramorum	MIP
98	Pr_72234T0	P. ramorum	MIP
99	Pr_72235T0	P. ramorum	MIP
100	Pr_72236T0	P. ramorum	MIP
101	Pr_72237T0	P. ramorum	MIP
102	Pr_72419T0	P. ramorum	MIP
103	Pr_72425T0	P. ramorum	MIP
104	Pr_72426T0	P. ramorum	MIP
105	Pr_78805T0	P. ramorum	MIP
106	Pr_80164T0	P. ramorum	MIP
107	Pr_80165T0	P. ramorum	MIP
108	Pr_80172T0	P. ramorum	MIP
109	Pr_80174T0	P. ramorum	MIP
110	Pr_84474T0	P. ramorum	MIP
111	Pr_84475T0	P. ramorum	MIP
112	Pr_84476T0	P. ramorum	MIP
113	Pr_86386T0	P. ramorum	MIP
114	Pr_86387T0	P. ramorum	MIP
115	Pr_86533T0	P. ramorum	MIP
116	Pr_86534T0	P. ramorum	MIP
117	Pr_87077T0	P. ramorum	MIP
118	Pr_87143T0	P. ramorum	MIP
119	Pr_87144T0	P. ramorum	MIP
120	Pr_87676T0	P. ramorum	MIP
121	Pr_87677T0	P. ramorum	MIP
122	Pr_95006T0	P. ramorum	MIP
123	Pr_95186T0	P. ramorum	MIP
124	PYU1_T001231	Pythium ultimun	MIP
125	PYU1_T001232	P. ultimun	MIP
126	PYU1_T001235	P. ultimun	MIP
127	PYU1_T001333	P. ultimun	MIP
128	PYU1_T001334	P. ultimun	MIP
129	PYU1_T001335	P. ultimun	MIP
130	PYU1_T001336	P. ultimun	MIP
131	PYU1_T003252	P. ultimun	MIP
132	PYU1_T004484	P. ultimun	MIP
133	PYU1_T012853	P. ultimun	MIP
134	PYU1_T012856	P. ultimun	MIP
135	SPRG_01064T0	Saprolegnia parasitica	MIP
136	SPRG_09454T0	S. parasitica	MIP
137	SPRG_15079T0	S. parasitica	MIP
138	SPRG_18406T0	S. parasitica	MIP
139	SPRG_22346T0	S. parasitica	MIP
140	Thaps2356	Thalassiosira pseudonana	MIP
141	Thaps924	T. pseudonana	MIP
