# Supplementary material for: Whole Genome Re-sequencing Reveals Natural Variation and Adaptive Evolution of Phytophthora sojae
Source: Front Microbiol. 2019 Nov 29;10:2792. doi: 10.3389/fmicb.2019.02792 (PMC6895562; doi:10.3389/fmicb.2019.02792)
Supplement: Supplementary file 10 [file Table_4.XLS]

## Sheet: Sheet1
Supplementary Table 4. Conserved RxLR effectors in P. sojae.
	Effector ID1	MY22	05h2	3h2	6h2	12h2	24h2	36h2	48h2	Avr at Inf Stages3	Reference
1	PsAvh240	0.539334	200.463	976.538	623.664	624.046	170.897	115.853	74.6997	398.023	/
2	PsAvh17	2.91677	114.923	816.717	585.45	440.44	127.255	52.4059	74.6457	315.977	/
3	PsAvh229	0	7.11289	197.136	233.481	326.023	198.267	91.2627	79.8346	161.874	/
4	PsAvh23	2.05226	110.27	297.452	207.373	199.115	153.721	88.3771	68.8154	160.732	Kong et al, 2017
5	PsAvh94a1	1.94751	47.2585	270.411	153.061	288.717	76.8603	36.078	46.3548	131.249	/
6	PsAvh180	2.72717	86.3583	247.42	126.835	141.573	19.5443	7.68391	13.1213	91.7908	/
7	PsAvh167	0.262162	73.8284	178.99	94.9566	84.6378	23.0888	6.91497	5.43189	66.8355	/
8	PsAvh194	1.09767	29.2901	76.2841	107.57	67.8432	14.2916	8.65463	4.80401	44.1054	/
9	PsAvh448	1.40869	0	40.4725	14.5518	127.975	53.1367	30.8102	19.9943	40.9915	/
10	PsAvh212	0.316235	21.9836	37.4929	94.6873	44.9398	4.62635	0.77232	1.3235	29.4037	/
11	PsAvh254	0.189125	15.9684	82.2147	50.0177	24.2297	5.68397	1.70037	0.968585	25.8262	/
12	PsAvh241	1.01854	0	66.0675	42.7466	38.2605	10.3723	9.94946	6.4298	24.8323	Wang et al, 2011
13	PsAvh272	0.394477	0	76.6301	49.4266	25.0687	12.0037	5.16776	4.74437	24.7202	/
14	PsAvr4/6	0.96881	0	34.9219	63.1832	20.84	11.5158	2.88039	4.93254	19.7534	/
15	PsAvh461	1.44241	17.3964	29.8112	10.8515	35.2819	14.8093	4.92775	3.15998	16.6054	/
16	PsAvh248	3.60718	0	36.2685	26.7674	28.9551	9.09789	4.51727	2.56657	15.4532	/
17	PsAvh5	0	0	57.927	42.2131	4.27886	2.39974	0	0	15.2598	/
18	PsRxLR467	15.7568	1.55397	13.5383	10.1768	11.8885	12.0436	15.0995	17.2765	11.6539	/
19	PsAvh34	0	0	0	0	0	9.85868	32.424	30.1138	10.3424	/
20	PsAvh242	0	0	0	0	0	7.85434	22.3739	21.0269	7.32216	/
21	PsAvh131	0	0	0	0	36.7654	10.4103	2.07398	0	7.03567	/
22	PsAvh250	0.126668	0	36.926	0	0	3.85843	3.44892	2.61299	6.69233	/
23	PsAvh228	0	0	30.7871	5.6989	4.44926	2.58029	1.91936	1.08969	6.64637	/
24	PsAvh149	0.258574	4.37068	15.2209	8.56996	10.2578	4.02611	0.635533	0.944086	6.2893	/
25	PsAvh148	0.516499	0	5.06312	3.79526	17.2747	3.42481	2.3243	0.53828	4.6315	/
26	PsAvh463	0	0	0	10.2711	20.7755	1.16748	0	0	4.60201	/
27	PsAvh182	0.0972329	0	14.2122	10.5378	2.05002	1.78849	1.77289	1.0062	4.48109	/
28	PsAvh219	0.920091	0	0	0	0	0	1.3246	25.1585	3.7833	/
29	PsAvh156	0	0	7.61995	5.69439	3.26295	0.642879	0	0.539907	2.53715	/
30	PsAvh256	3.17779	0	0	0	4.62846	8.71075	0.664751	2.2648	2.32411	/
31	PsAvh490	0	0	16.1246	0	0	0	0	0	2.30351	/
32	PsAvh165a1	0	13.5669	0	0	1.12162	0.331289	0	0	2.14569	/
33	PsAvh165a2	0	13.5669	0	0	1.12162	0.331289	0	0	2.14569	/
34	PsAvh218	0	0	0	0	11.0195	3.03021	0	0	2.0071	/
35	PsAvh159	0	11.6609	0	0	0	0	0	0	1.66584	/
36	PsAvh150	0.0652849	0	4.80062	1.79981	4.09308	0.202998	0	0	1.55664	/
37	PsAvh351	4.53626	0	0	0	0	0	0.590358	2.01836	0.372674	/
38	PsAvh31	2.57715	0	0	0	3.92786	0	0	0	0.561123	/
39	PsAvh340	0.467988	0	0	0	0	0	2.08964	0	0.29852	/
40	PsAvh252	1.45335	0	0	0	0	2.95493	1.10015	0	0.579297	/
41	PsAvh65	0	0	0	0	0	2.59263	0	0	0.370376	/
42	PsAvh259	0	0	0	0	0	2.43349	0	0	0.347641	/
43	PsAvh73	2.15716	0	0	0	0	0	1.2878	0	0.183971	/
44	PsAvh338	0.627598	0	0	0	0	0.550622	0.272774	0.928592	0.250284	/
45	PsAvh363	0.460189	0	0	0	0	1.37103	0	0	0.195861	/
46	PsAvh466	0.175888	0	0	0	0	0	0.267632	0	0.0382331	/
47	PsAvh50	0	0	0	0	0	1.26191	0.312845	0	0.224965	/
48	PsAvh257	0	0	0	0	0	1.48903	0	0	0.212719	/
49	PsAvh425	0	0	0	0	0	0	1.01047	0	0.144353	/
50	PsAvh91	0	0	0	0	0	0	0.943347	0	0.134764	/
51	PsAvh66	0	0	0	0	0	0	0.685341	0	0.0979059	/
52	PsAvh306	0	0	0	0	0	0	0.506173	0	0.0723104	/
53	PsAvh108	0	0	0	0	0	0	0	0	0	/
54	PsAvh119	0	0	0	0	0	0	0	0	0	/
55	PsAvh125	0	0	0	0	0	0	0	0	0	/
56	PsAvh128	0	0	0	0	0	0	0	0	0	/
57	PsAvh13	0	0	0	0	0	0	0	0	0	/
58	PsAvh157	0	0	0	0	0	0	0	0	0	/
59	PsAvh161.1	0	0	0	0	0	0	0	0	0	/
60	PsAvh169a1	0	0	0	0	0	0	0	0	0	/
61	PsAvh169a2	0	0	0	0	0	0	0	0	0	/
62	PsAvh169c1	0	0	0	0	0	0	0	0	0	/
63	PsAvh175.1	0	0	0	0	0	0	0	0	0	/
64	PsAvh175.2	0	0	0	0	0	0	0	0	0	/
65	PsAvh178	0	0	0	0	0	0	0	0	0	/
66	PsAvh185	0	0	0	0	0	0	0	0	0	/
67	PsAvh186a1	0	0	0	0	0	0	0	0	0	/
68	PsAvh204.1	0	0	0	0	0	0	0	0	0	/
69	PsAvh207	0	0	0	0	0	0	0	0	0	/
70	PsAvh209	0	0	0	0	0	0	0	0	0	/
71	PsAvh21	0	0	0	0	0	0	0	0	0	/
72	PsAvh213	0	0	0	0	0	0	0	0	0	/
73	PsAvh215	0	0	0	0	0	0	0	0	0	/
74	PsAvh217	0	0	0	0	0	0	0	0	0	/
75	PsAvh222	0	0	0	0	0	0	0	0	0	/
76	PsAvh225	0	0	0	0	0	0	0	0	0	/
77	PsAvh227	0	0	0	0	0	0	0	0	0	/
78	PsAvh235a1	0	0	0	0	0	0	0	0	0	/
79	PsAvh235a2	0	0	0	0	0	0	0	0	0	/
80	PsAvh251	0	0	0	0	0	0	0	0	0	/
81	PsAvh253	0	0	0	0	0	0	0	0	0	/
82	PsAvh262	0	0	0	0	0	0	0	0	0	/
83	PsAvh265	0	0	0	0	0	0	0	0	0	/
84	PsAvh266a1	0	0	0	0	0	0	0	0	0	/
85	PsAvh271	0	0	0	0	0	0	0	0	0	/
86	PsAvh277d1	0	0	0	0	0	0	0	0	0	/
87	PsAvh277d2	0	0	0	0	0	0	0	0	0	/
88	PsAvh277e1	0	0	0	0	0	0	0	0	0	/
89	PsAvh283	0	0	0	0	0	0	0	0	0	/
90	PsAvh313a1	0	0	0	0	0	0	0	0	0	/
91	PsAvh313a2	0	0	0	0	0	0	0	0	0	/
92	PsAvh316	0	0	0	0	0	0	0	0	0	/
93	PsAvh319	0	0	0	0	0	0	0	0	0	/
94	PsAvh32b1	0	0	0	0	0	0	0	0	0	/
95	PsAvh332	0	0	0	0	0	0	0	0	0	/
96	PsAvh349	0	0	0	0	0	0	0	0	0	/
97	PsAvh353	0	0	0	0	0	0	0	0	0	/
98	PsAvh365	0	0	0	0	0	0	0	0	0	Wang et al, 2011
99	PsAvh368	0	0	0	0	0	0	0	0	0	/
100	PsAvh372	0	0	0	0	0	0	0	0	0	/
101	PsAvh373	0	0	0	0	0	0	0	0	0	/
102	PsAvh380	0	0	0	0	0	0	0	0	0	/
103	PsAvh39	0	0	0	0	0	0	0	0	0	/
104	PsAvh421	0	0	0	0	0	0	0	0	0	/
105	PsAvh422	0	0	0	0	0	0	0	0	0	/
106	PsAvh426	0	0	0	0	0	0	0	0	0	/
107	PsAvh451	0	0	0	0	0	0	0	0	0	/
108	PsAvh453	0	0	0	0	0	0	0	0	0	/
109	PsAvh53	0	0	0	0	0	0	0	0	0	/
110	PsAvh63	0	0	0	0	0	0	0	0	0	/
111	PsAvh7b1	0	0	0	0	0	0	0	0	0	/
112	PsAvh90	0	0	0	0	0	0	0	0	0	/
113	PsAvh99	0	0	0	0	0	0	0	0	0	/
114	PsRxL468	0	0	0	0	0	0	0	0	0	/
115	PsRxL470	0	0	0	0	0	0	0	0	0	/
116	PsRF239	0	0	0	0	0	0	0	0	0	/
117	PsAvh279a1	0	0	0	0	0	0	0	0	0	/
118	PsAvh303	0	0	0	0	0	0	0	0	0	/
119	PsAvh310	0	0	0	0	0	0	0	0	0	/
120	PsAvh323	0	0	0	0	0	0	0	0	0	/
121	PsAvh369	0	0	0	0	0	0	0	0	0	/
122	PsAvh470	0	0	0	0	0	0	0	0	0	/
123	PsAvh472	0	0	0	0	0	0	0	0	0	/
124	PsAvh473a1	0	0	0	0	0	0	0	0	0	/
125	PsAvh473b1	0	0	0	0	0	0	0	0	0	/
126	PsAvh474	0	0	0	0	0	0	0	0	0	/
127	PsAvh475	0	0	0	0	0	0	0	0	0	/
128	PsAvh477	0	0	0	0	0	0	0	0	0	/
129	PsAvh481	0	0	0	0	0	0	0	0	0	/
130	PsAvh484	0	0	0	0	0	0	0	0	0	/
131	PsAvh493	0	0	0	0	0	0	0	0	0	/
132	PsAvh503	0	0	0	0	0	0	0	0	0	/
	Notes:
	1. Conserved RxLR effectors across 26 P. sojae isolates. Red represents core RxLR effectors which expressed (FPKM>=2) at least one infection stage.
	2. Transcriptome data was obtained from the published paper (Wang, 2018). MO, mycelia; IF0.5h to IF48h, indicates samples from 0.5, 3, 6, 12, 24, 36 and 48 h after infection of soybean leaves.
	3. Average expression at 7 infection stages
