# Supplementary material for: Whole Genome Re-sequencing Reveals Natural Variation and Adaptive Evolution of Phytophthora sojae
Source: Front Microbiol. 2019 Nov 29;10:2792. doi: 10.3389/fmicb.2019.02792 (PMC6895562; doi:10.3389/fmicb.2019.02792)
Supplement: Supplementary file 11 [file Table_5.XLS]

## Sheet: Sheet1
Supplementary Table 5. PCR verification of newly discovered Avr haplotypes.
	Avr ID	Avr haplotype	Sample name	Assembly sequence	PCR amplification sequence
1	Avr1a	Avr1a-II	PS9	ATGCGCCTAACCAACACCCTCGTCGTGGCTGTTGCTGCCATCCTTCTCGCAAGCGAAAACGCTTTTTCTGCAGCAACTGATGCCGACCAGGCTACCGTTTCGAAGTTTGCGGCAGCGGAGTTCGACACGTTGGTCGATGTCCTCACCACTGAGAGCAAGAGATCCCTTCGGGCCACGGTCGATGACGGCGAAGAGAGGTACAAGGATTTTAAAATCAAAGCCTTGAAAACAGGAAAGTGGACGGATATTTTCAACAAATGGAAGGGTAACGAGCTTAGTCCGGCCGAGGTCCAGAACAAGCTGAACAGAAAGGATTTGAGCGACGATTTGAAAGAGTCTATTTTCAGGAATTATAAAGACTGGTAG	ATGCGCCTAACCAACACCCTCGTCGTGGCTGTTGCTGCCATCCTTCTCGCAAGCGAAAACGCTTTTTCTGCAGCAACTGATGCCGACCAGGCTACCGTTTCGAAGTTTGCGGCAGCGGAGTTCGACACGTTGGTCGATGTCCTCACCACTGAGAGCAAGAGATCCCTTCGGGCCACGGTCGATGACGGCGAAGAGAGGTACAAGGATTTTAAAATCAAAGCCTTGAAAACAGGAAAGTGGACGGATATTTTCAACAAATGGAAGGGTAACGAGCTTAGTCCGGCCGAGGTCCAGAACAAGCTGAACAGAAAGGATTTGAGCGACGATTTGAAAGAGTCTATTTTCAGGAATTATAAAGACTGGTAG
2	Avr1a	Avr1a-II	PS15
3	Avr1a	Avr1a-II	PS18
4	Avr1b	Avr1b-II	PS7	ATGCGTCTATCTTTTGTGCTTTCTCTTGTCGTGGCCATTGGCTACGTCGTGACCTGCAACGCAACTGAGTACTCCGACGAAACCAATATCGCCATGGTGGAATCTCCAGATCTCGTCCGTCGCTCGCTCAGGAACGGCGACATTGCCGGTGGAAGATTTCTTCGAGCTCATGAAGAGGACGATGCGGGGGAGCGGACCTTCAGCGTGACTGACCTGTGGAACAAGGTGGCGGCCAAAAAGTTGGCCAAGGCGATGCTGGCGGACCCTTCAAAGGAGCAGAAAGCGTACGAGAAGTGGGCAAAGAAGGGGTACAGCCTGGATAAGATCAAGAACTGGTTGGCAATCGCGGACCCCAAGCAGAAGGGGAAGTACGACCGTATCTACAACGGATACACCTTT…	ATGCGTCTATCTTTTGTGCTTTCTCTTGTCGTGGCCATTGGCTACGTCGTGACCTGCAACGCAACTGAGTACTCCGACGAAACCAATATCGCCATGGTGGAATCTCCAGATCTCGTCCGTCGCTCGCTCAGGAACGGCGACATTGCCGGTGGAAGATTTCTTCGAGCTCATGAAGAGGACGATGCGGGGGAGCGGACCTTCAGCGTGACTGACCTGTGGAACAAGGTGGCGGCCAAAAAGTTGGCCAAGGCGATGCTGGCGGACCCTTCAAAGGAGCAGAAAGCGTACGAGAAGTGGGCAAAGAAGGGGTACAGCCTGGATAAGATCAAGAACTGGTTGGCAATCGCGGACCCCAAGCAGAAGGGGAAGTACGACCGTATCTACAACGGATACACCTTT…
5	Avr1b	Avr1b-II	PS20
6	Avr1b	Avr1b-II	PS21
7	Avr1b	Avr1b-VI	PS6	ATGCGTCCATCTTTTGTGCTTTCTCTTGTCGTGGCCATTGGCTACGTCGTGACCTGCAACGCAACTGAGTACTCCGACGAAACCAATATCGCCATGGTGGAATCTCCAGATCTCGTCCGTCGCTCGCTCAGGAACGGCGACATTGCCGGTGGAAGATTTCTTCGAGCGCATGAAGAGGACGATGCGGGGGAGCGGACCTTCAGCTTGACTGACCTGTGGAACAAGGTGGGGGCCAAAACGTTGGCCAAGGCGATGCTGAAGGACCCTTCAAAGGAGCAGGAAGCGTACAAGATGTGGGCAAAGAAAAAGTACACCCTGCAGGATATCAAGGACTGGTTGGCAATCGCGGACCCCAAGAAGAAGGGGAAGTACGACCGTATCTACAACGGATACACCTTT…	ATGCGTCCATCTTTTGTGCTTTCTCTTGTCGTGGCCATTGGCTACGTCGTGACCTGCAACGCAACTGAGTACTCCGACGAAACCAATATCGCCATGGTGGAATCTCCAGATCTCGTCCGTCGCTCGCTCAGGAACGGCGACATTGCCGGTGGAAGATTTCTTCGAGCGCATGAAGAGGACGATGCGGGGGAGCGGACCTTCAGCTTGACTGACCTGTGGAACAAGGTGGGGGCCAAAACGTTGGCCAAGGCGATGCTGAAGGACCCTTCAAAGGAGCAGGAAGCGTACAAGATGTGGGCAAAGAAAAAGTACACCCTGCAGGATATCAAGGACTGGTTGGCAATCGCGGACCCCAAGAAGAAGGGGAAGTACGACCGTATCTACAACGGATACACCTTT…
8	Avr1b	Avr1b-VI	PS8
9	Avr1c	Avr1c-IV	PS22	ATGCGCCTAACCAACACCCTCGTCGTGGCTGTTGCTGCCATCCTTCTCGCAAGCGAAAACGCTTTTTCTGCAGCAACTGATGCCGACCAGGCTACCGTCTCGAAGTTTGCGGCAGCGGAGTTCGACACGTTGGTCGATGTCCTCACCACTGAGAGCAAGAGATCCCTTCGGGCCACGGTCGATGACGGCGAAGAGAGGTACAAGCAGTTTAAAATCGAAGCCTTGCAACAAGGAAAGTGGACTTCATTTTTTAAAAAATGGAGCTTGAACGGCCGTACTGAGTCCGACATCAAGAAAAAGCTGGCGAATGTTAAATGGCTGTCCGAATCTGACAAAGGAAGGCTTGTCGATAATTATGTATTCCACTTGAGAGGTCATTAG	ATGCGCCTAACCAACACCCTCGTCGTGGCTGTTGCTGCCATCCTTCTCGCAAGCGAAAACGCTTTTTCTGCAGCAACTGATGCCGACCAGGCTACCGTCTCGAAGTTTGCGGCAGCGGAGTTCGACACGTTGGTCGATGTCCTCACCACTGAGAGCAAGAGATCCCTTCGGGCCACGGTCGATGACGGCGAAGAGAGGTACAAGCAGTTTAAAATCGAAGCCTTGCAACAAGGAAAGTGGACTTCATTTTTTAAAAAATGGAGCTTGAACGGCCGTACTGAGTCCGACATCAAGAAAAAGCTGGCGAATGTTAAATGGCTGTCCGAATCTGACAAAGGAAGGCTTGTCGATAATTATGTATTCCACTTGAGAGGTCATTAG
10	Avr1c	Avr1c-VI	PS19	ATGCGCCTAACCAACACCCTCGTCGTGGCTGTTGCTGCCATCCTTCTCGCAAGCGAAAACGCTTTTTCTGCAGCAACTGATGCCGACCAGGCTACCGTCTCGAAGTTTGCGGCAGCGGAGTTCGACACGTTGGTCGATGTCCTCACCACTGAGAGCAAGAGATCCCTTCGGGCCACGGTCGATGACGGCGAAGAGAGGTACCAGCTGTTTAAAAAAGAAGCCTTGCAACAAGGAAAGTGGACTTCATTTTTTAAAAAATGGAAATCGAGAGGCCGTTCTGATTCCGACATCGAGACAAAGCTGGCGAATGTTAAATGGCTGACCGATTCTGACAAAAAAAGGCTTGTCGAGAATTATGTACTCTACTTGAGAGGTCAGTAG	ATGCGCCTAACCAACACCCTCGTCGTGGCTGTTGCTGCCATCCTTCTCGCAAGCGAAAACGCTTTTTCTGCAGCAACTGATGCCGACCAGGCTACCGTCTCGAAGTTTGCGGCAGCGGAGTTCGACACGTTGGTCGATGTCCTCACCACTGAGAGCAAGAGATCCCTTCGGGCCACGGTCGATGACGGCGAAGAGAGGTACCAGCTGTTTAAAAAAGAAGCCTTGCAACAAGGAAAGTGGACTTCATTTTTTAAAAAATGGAAATCGAGAGGCCGTTCTGATTCCGACATCGAGACAAAGCTGGCGAATGTTAAATGGCTGACCGATTCTGACAAAAAAAGGCTTGTCGAGAATTATGTACTCTACTTGAGAGGTCAGTAG
11	Avr1c	Avr1c-VI	PS23
12	Avr1c	Avr1c-VI	PS26
13	Avr1c	Avr1c-VI	PS28
14	Avr3a/5	Avr3a/5-IV	PS4	ATGCGCCTCGCTCAAGTTGTGGTCGTCATCGCTGCTTCCTTCCTGGTTGCCACTGACGCTCTTTCGACCACGAACGCAAACCAGGCCAAGATCATCAAAGGAACGTCGCCCGGTGGCCACAGCCCACGACTTCTGAGGGCCTACCAACCTGATGATGAAGGCGATTCCCCCGAAGATAGGACGCTGTCGCCTTCTCAGGTGACAAAAATCCTTAAGAAACTAGGCAAAGGCGTCACCTGGGACGACGTCATGCGGGACCCGGCTTTGTTCCAAAGTTACCAGAAGAAGGCTAACAAGATCATTGAGAAGCAAAAGGCAGCAGCGAAAAACGCGTAG	ATGCGCCTCGCTCAAGTTGTGGTCGTCATCGCTGCTTCCTTCCTGGTTGCCACTGACGCTCTTTCGACCACGAACGCAAACCAGGCCAAGATCATCAAAGGAACGTCGCCCGGTGGCCACAGCCCACGACTTCTGAGGGCCTACCAACCTGATGATGAAGGCGATTCCCCCGAAGATAGGACGCTGTCGCCTTCTCAGGTGACAAAAATCCTTAAGAAACTAGGCAAAGGCGTCACCTGGGACGACGTCATGCGGGACCCGGCTTTGTTCCAAAGTTACCAGAAGAAGGCTAACAAGATCATTGAGAAGCAAAAGGCAGCAGCGAAAAACGCGTAG
15	Avr3a/5	Avr3a/5-V	PS28	ATGCGCCTCGCTCAAGTTGTGGTCGTCATCGCTGCTTCCTTCCTGGTTGCCACTGACGCTCTTTCGACCACGAACGCAAACCAGGCCAAGATCATCAAAGGAACGTCGCCCGGTGGCCACAGCCCACGACTTCTGAGGGCCTACCAACCTGATGATGAAGGCGATTCCCCCGAAGATAGGACGCTGTCGAATGCTCAGGTGACAAAAATCCTTAGTAAACTAGGCAACGGCGTCACCTGGGGCGACGTCATGCGGAACCCGGCTTTGTTCCAAAGTTACCAGAAGAAGGCTAACAAGATCATTGAGAAGCAAAAGGCAGCAGCGAAAAACGCGTAG	ATGCGCCTCGCTCAAGTTGTGGTCGTCATCGCTGCTTCCTTCCTGGTTGCCACTGACGCTCTTTCGACCACGAACGCAAACCAGGCCAAGATCATCAAAGGAACGTCGCCCGGTGGCCACAGCCCACGACTTCTGAGGGCCTACCAACCTGATGATGAAGGCGATTCCCCCGAAGATAGGACGCTGTCGAATGCTCAGGTGACAAAAATCCTTAGTAAACTAGGCAACGGCGTCACCTGGGGCGACGTCATGCGGAACCCGGCTTTGTTCCAAAGTTACCAGAAGAAGGCTAACAAGATCATTGAGAAGCAAAAGGCAGCAGCGAAAAACGCGTAG
16	Avr3a/5	Avr3a/5-VI	PS3	ATGCGCCTCGCTCAAGTTGTGGTCGTCATCGCTGCTTCCTTCCTGGTTGCCACTGACGCTCTTTCGACCACGAACGCAAACCAGGCCAAGATCATCAAAGGAACGTCGCCCGGTGGCCACAGCCCACGACTTCTGAGGGCCTACCAACCTGATGATGAAGGCGATTCCCCCGAAGATAGGACGCTGTCGAAAGCTCAGGTGACAAAAATCCTTAACAAACTAGGCGTCACCTGGGGCGACGTCATGCGGAACCCGGCTTTGTTCCAACGTTACCAGAAGAAGGCTAACAAGATCATTGAGAAGCAAAAGGCAGCAGCGAAAAACGCGTAG	ATGCGCCTCGCTCAAGTTGTGGTCGTCATCGCTGCTTCCTTCCTGGTTGCCACTGACGCTCTTTCGACCACGAACGCAAACCAGGCCAAGATCATCAAAGGAACGTCGCCCGGTGGCCACAGCCCACGACTTCTGAGGGCCTACCAACCTGATGATGAAGGCGATTCCCCCGAAGATAGGACGCTGTCGAAAGCTCAGGTGACAAAAATCCTTAACAAACTAGGCGTCACCTGGGGCGACGTCATGCGGAACCCGGCTTTGTTCCAACGTTACCAGAAGAAGGCTAACAAGATCATTGAGAAGCAAAAGGCAGCAGCGAAAAACGCGTAG
17	Avr3a/5	Avr3a/5-VI	PS13
18	Avr3a/5	Avr3a/5-VI	PS18
19	Avr3c	Avr3c-I	PS26	ATGCGCGTGTGCTCCGTCCTCCTAGTTGCTGCAGCTGCTCTCATCGCGACCAGTAATGCTGTTGAGCCTTCCGCCACGTCAACCGTTGAGGTTGCTGAGGTTCAAGCGCGTGGTGCAGACAAACGGTTCCTTCGTAGCCTCCAGACTGAGGAAGAGCAAGGAGACAGCGATGTCAACGAGGCAGAAGACGGTAGTGAAGAGAGAGGACTATTCGCCTGGATCAAAAACGCAGTGACTGGCGATGTTCTTCTGGCGAAGGCGAATAAAGGCGACTTCGAGATGCAGGCCAAGCTCTTCAAAAAGTGGATTGAAGAAAAACCTAAAGTCCGACAAAACGCGATCGCCAAGATCATGAGGGATGGAGGACGCAAGAACTACAATACGGTGTTGACGGCGTGG…	ATGCGCGTGTGCTCCGTCCTCCTAGTTGCTGCAGCTGCTCTCATCGCGACCAGTAATGCTGTTGAGCCTTCCGCCACGTCAACCGTTGAGGTTGCTGAGGTTCAAGCGCGTGGTGCAGACAAACGGTTCCTTCGTAGCCTCCAGACTGAGGAAGAGCAAGGAGACAGCGATGTCAACGAGGCAGAAGACGGTAGTGAAGAGAGAGGACTATTCGCCTGGATCAAAAACGCAGTGACTGGCGATGTTCTTCTGGCGAAGGCGAATAAAGGCGACTTCGAGATGCAGGCCAAGCTCTTCAAAAAGTGGATTGAAGAAAAACCTAAAGTCCGACAAAACGCGATCGCCAAGATCATGAGGGATGGAGGACGCAAGAACTACAATACGGTGTTGACGGCGTGG…
20	Avr3c	Avr3c-V	PS4	ATGCGCGTGTGCTCCGTCCTCCTAGTTGCTGCAGCTGCTCTCATCGCGACCAGTAATGCTGTTGAGCCTTCCGCCACGTCAACCGTTGAGGTTGCTGAGGTTCAAGCGCGTGGTGCAGACAAACGGTTCCTTCGTAGCCACCAGACTGAGAATGAGCAAGGAGACAGCGATGTCAACGAGGCAGAAGACGGTAGTGAAGAGAGAGGACTATTCGCCTGGATCAAAAACGCAGTGACTGGCAATGTTCTGGCGAAGGCGAATAAAGGCGACTTCGACATGCAGGCCAAGCTCTTCAAAAAGTGGATAGAAAAAAAACCTGAAGTCCGACAAAAAGCGATCGCCAAGATCATGAGGGATGGAGGACGCAAGAAATACAATACGGTGTTGACGGCGTGGAAG…	ATGCGCGTGTGCTCCGTCCTCCTAGTTGCTGCAGCTGCTCTCATCGCGACCAGTAATGCTGTTGAGCCTTCCGCCACGTCAACCGTTGAGGTTGCTGAGGTTCAAGCGCGTGGTGCAGACAAACGGTTCCTTCGTAGCCACCAGACTGAGAATGAGCAAGGAGACAGCGATGTCAACGAGGCAGAAGACGGTAGTGAAGAGAGAGGACTATTCGCCTGGATCAAAAACGCAGTGACTGGCAATGTTCTGGCGAAGGCGAATAAAGGCGACTTCGACATGCAGGCCAAGCTCTTCAAAAAGTGGATAGAAAAAAAACCTGAAGTCCGACAAAAAGCGATCGCCAAGATCATGAGGGATGGAGGACGCAAGAAATACAATACGGTGTTGACGGCGTGGAAG…
