# Supplementary material for: Whole Genome Re-sequencing Reveals Natural Variation and Adaptive Evolution of Phytophthora sojae
Source: Front Microbiol. 2019 Nov 29;10:2792. doi: 10.3389/fmicb.2019.02792 (PMC6895562; doi:10.3389/fmicb.2019.02792)
Supplement: Supplementary file 12 [file Table_6.XLS]

## Sheet: Sheet1
Supplementary Table 6. All primers used in this study.
	Avr ID	Strain ID	Forward sequence	Reverse sequence
1	Avr1a	PS9	TAGACATGTACAGTATATGTATTAC	GGACTGGTACAGACGATTCGAGAAC
2	Avr1a	PS15	TAGACATGTACAGTATATGTATTAC	GGACTGGTACAGACGATTCGAGAAC
3	Avr1a	PS18	TAGACATGTACAGTATATGTATTAC	GGACTGGTACAGACGATTCGAGAAC
4	Avr1b	PS7	CCGAGATTGAAGGAAATCAGGCTTG	GTGAAGTATTGGGAGCTAAGGTTGC
5	Avr1b	PS20	CCGAGATTGAAGGAAATCAGGCTTG	GTGACGTATTGGGAGCTAAGGTTGC
6	Avr1b	PS21	CCGAGATTGAAGGAAATCAGGCTTG	GAGTGACGTATTGGGAGCTAAGGT
7	Avr1b	PS6	CCGAGATTGAAGGAAATCAGGCTTG	GGAGTGACGTATTGGGAGCTAAGG
8	Avr1b	PS8	CCGAGATTGAAGGAAATCAGGCTTG	GGTTGCATTGTATTACCACGCAACC
9	Avr1c	PS22	CGTCCAACGGGTTAATAGACATG	TTGCAAGGACGGACTGGTACAGACG
10	Avr1c	PS19	CGTCCAACGGGTTAATAGACATG	TTGCAAGGACGGACTGGTACAGACG
11	Avr1c	PS23	CGTCCAACGGGTTAATAGACATG	TTGCAAGGACGGACTGGTACAGACG
12	Avr1c	PS26	CGTCCAACGGGTTAATAGACATG	TTGCAAGGACGGACTGGTACAGACG
13	Avr1c	PS28	CGTCCAACGGGTTAATAGACATG	TTGCAAGGACGGACTGGTACAGACG
14	Avr3a/5	PS4	CGGTACCTGTGCAGTAATGTAG	CAGTAAACGAACCTCGAGGTGCGCT
15	Avr3a/5	PS28	CGGTACCTGTGCAGTAATGTAG	CAGTAAACGAACCTCGAGGTGCGCT
16	Avr3a/5	PS3	CGGTACCTGTGCAGTAATGTAG	CAGTAAACGAACCTCGAGGTGCGCT
17	Avr3a/5	PS13	CGGTACCTGTGCAGTAATGTAG	CAGTAAACGAACCTCGAGGTGCGCT
18	Avr3a/5	PS18	CGGTACCTGTGCAGTAATGTAG	CAGTAAACGAACCTCGAGGTGCGCT
19	Avr3c	PS26	GTTGACGCCGATGGGAAAACTGGA	CAGCTTTTGCAGGTGAAGC
20	Avr3c	PS4	GTTGACGCCGATGGGAAAACTGGA	CAGCTTTTGCAGGTGAAGC
